# Supplementary material for: Lemon Balm and Corn Silk Extracts Mitigate High-Fat Diet-Induced Obesity in Mice
Source: Antioxidants (Basel). 2021 Dec 19;10(12):2015. doi: 10.3390/antiox10122015 (PMC8698494; doi:10.3390/antiox10122015)
Supplement: Supplementary file 1 [file antioxidants-10-02015-s001.zip]

Archive with 1 entries (1 files):
- antioxidants-1488714-supplementary.pdf
